# Supplementary material for: Development and Characterization of Cationic Nanostructured Lipid Carriers as Drug Delivery Systems for miRNA-27a
Source: Pharmaceuticals (Basel). 2023 Jul 14;16(7):1007. doi: 10.3390/ph16071007 (PMC10384247; doi:10.3390/ph16071007)
Supplement: Supplementary file 1 [file pharmaceuticals-16-01007-s001.zip]

Archive with 1 entries (1 files):
- pharmaceuticals-2443573-supplementary.pdf
